# Supplementary material for: Pace-Induced Saccades in Essential Tremor Differ from Those in Parkinson’s Disease and Degenerative Ataxias
Source: J Clin Med. 2026 May 24;15(11):4054. doi: 10.3390/jcm15114054 (PMC13258462; doi:10.3390/jcm15114054)
Supplement: Supplementary file 1 [file jcm-15-04054-s001.zip]

Archive with 1 entries (1 files):
- jcm-4250398-supplementary.pdf
